# Supplementary material for: Phylogenetic and genetic characterization of Treponema pallidum strains from syphilis patients in Japan by whole-genome sequence analysis from global perspectives
Source: Sci Rep. 2021 Feb 4;11:3154. doi: 10.1038/s41598-021-82337-7 (PMC7862685; doi:10.1038/s41598-021-82337-7)
Supplement: Supplementary file 2 — Supplementary Table S1. [file 41598_2021_82337_MOESM2_ESM.xlsx]

## Sheet: TableS1
Table S1. Genomic and strain information of the Treponema pallidum strains in this study.
ID	Country	Patient sexual orientationa	Detection Year	BEAST analysisb	Reference / accession no.	Lineage		Genome information			23S rRNA mutation				Genotypic macrolide resistance	Penicillin-binding protein mutationd
								Cover rate	Coveragec		A2058G	A2059G	Coverage			TP_0500.P564L	TP_0574.R312C	TP_0574.S394R	TP_0705.P44L	TP_0705.T174P	TP_0705.I487L	TP_0705.A506T	TP_0705.A506V	TP_0705.T623A	TP_0705.M625V	TP_0705.G708S	TP_0760.D82G	TP_0760.T109P	TP_0760.H112P	TP_0760.Q116R	TP_0760.S121P	TP_0760.A366T	TP_0760.I415F	TP_0760.I415M
14B001UK	Japan	NA	2014	yes	This study	Nichols		0.9369	459.285		A	A	1688		Sensitive	no	no	no	no	no	no*	yes*	no*	no*	no*	no*	no	no	no	no	no	no	no	no
15A011MM	Japan	MSM	2015	yes	This study	SS14		0.9835	865.781		A	A	1480		Sensitive	yes	no	yes	no	no	no	no	yes	no	no	no	no	no	no	no	no	no	no	no
15A019HM	Japan	MSM	2015	yes	This study	SS14		0.9838	967.571		G	A	1497		Resistant	yes	no	yes	no	no	no	no	no	no	yes	yes	no	no	no	no	no	no	no	no
16A013MM	Japan	MSM	2016	yes	This study	SS14		0.9112	452.531		G	A	53		Resistant	yes	no	yes	no	no	no	no	yes	no	no	no	no	no	no	no	no	no	no	no
17A003MM	Japan	MSM	2017	yes	This study	Nichols		0.983	223.198		A	A	445		Sensitive	no	no	no	no	no	no	yes	no	no	no	no	no	no	no	no	no	no	no	no
17A014MM	Japan	MSM	2017	yes	This study	SS14		0.9727	94.1529		A	A	287		Sensitive	yes	no	yes	no	no	no	no	yes	no	no	no	no	no	no	no	no	no	no	no
17A017MM	Japan	MSM	2017	yes	This study	SS14		0.9826	500.031		G	A	81		Resistant	yes	no	yes	no	no	no	no	yes	no	no	no	no	no	no	no	no	no	no	no
17A021MM	Japan	MSM	2017	yes	This study	Nichols		0.9827	470.601		G	A	75		Resistant	yes	no	no	no	no	no	yes	no	no	no	no	no	no	no	no	no	no	no	no
17C005HM	Japan	Heterosexuxal Male	2017	yes	This study	SS14		0.9079	43.4483		G	A	82		Resistant	yes	no	yes	no	no	no	no	yes	no	no	no	no	no	no	no	no	no	no	no
17C009HM	Japan	Heterosexuxal Male	2017	yes	This study	SS14		0.9596	271.962		G	A	28		Resistant	yes	no	yes	no	no	no*	no*	yes*	no*	no*	no*	no	no	no	no	no	no	no	no
17D002HM	Japan	Heterosexuxal Male	2017	yes	This study	SS14		0.9833	554.517		G	A	480		Resistant	yes	no	yes	no	no	no	no	yes	no	no	no	no	no	no	no	no	no	no	no
17D006HM	Japan	Heterosexuxal Male	2017	yes	This study	SS14		0.9265	197.954		G	A	76		Resistant	yes	no*	yes*	no	no	no	no	yes	no	no	no	no	no	no	no	no	no	no	no
17D009HM	Japan	Heterosexuxal Male	2017	yes	This study	SS14		0.9594	476.886		G	A	102		Resistant	yes	no	yes	no	no	no	no	yes	no	no	no	no	no	no	no	no	no	no	no
17E002HF	Japan	Heterosexuxal Female	2017	yes	This study	SS14		0.9519	216.577		G	A	71		Resistant	yes	no	yes	no	no	no	no	yes	no	no	no	no	no	no	no	no	no	no	no
18C004HM	Japan	Heterosexuxal Male	2018	yes	This study	SS14		0.9447	302.028		G	A	67		Resistant	yes*	no	yes	no	no	no	no	yes	no	no	no	no	no	no	no	no	no	no	no
18D001HM	Japan	Heterosexuxal Male	2018	yes	This study	SS14		0.9515	83.2044		G	A	69		Resistant	yes	no	yes	no	no	no	no	yes	no	no	no	no	no	no	no	no	no	no	no
18D002HM	Japan	Heterosexuxal Male	2018	yes	This study	SS14		0.9662	145.347		G	A	70		Resistant	yes	no	yes	no	no	no	no	yes	no	no	no	no	no	no	no	no	no	no	no
18E001HF	Japan	Heterosexuxal Female	2018	yes	This study	SS14		0.9776	198.884		G	A	80		Resistant	yes	no	yes	no	no	no	no	yes	no	no	no	no	no	no	no	no	no	no	no
18E002HF	Japan	Heterosexuxal Female	2018	yes	This study	SS14		0.9831	712.832		G	A	84		Resistant	yes	no	yes	no	no	no	no	yes	no	no	no	no	no	no	no	no	no	no	no
18E016HF	Japan	Heterosexuxal Female	2018	yes	This study	SS14		0.9819	225.277		G	A	86		Resistant	yes	no	yes	no	no	no	no	yes	no	no	no	no	no	no	no	no	no	no	no
Amoy	China	NA	2011	yes	Tong et al. 2017 [8]	SS14		0.9781	88.9055		G	A	74		Resistant	yes	no	yes	no	no	no	no	yes	no	no	no	no	no	no	no	no	no	no	yes
AR2	Argentina	NA	2013	no	Arora et al. 2016 [10]	SS14		0.9736	822.099		A	A	1236		Sensitive	no	no	yes	no	no	no	no	no	no	yes	yes	no	no	no	no	no	no	no	no
AU15	Austria	NA	2013	yes	Arora et al. 2016 [10]	SS14		0.98	555.687		G	A	72		Resistant	no	no	yes	no	no	no	no	no	no	yes	yes	no	no	no	no	no	no	no	no
AU16	Austria	NA	2013	yes	Arora et al. 2016 [10]	SS14		0.971	362.171		G	A	1203		Resistant	yes	no	yes	no	no	no	no	no	no	yes	yes	no	no	no	no	no	no	no	no
B3	China	NA	2015	yes	Sun et al. 2016 [9]	SS14		0.9808	59.0273		G	A	95		Resistant	yes	no	yes	no	no	no	no	yes	no	no	no	no	no	no	no	no	yes	yes	no
BAL3	USA	NA	1973	no	Arora et al. 2016 [10]	Nichols		0.9538	148.304		A	A	385		Sensitive	no	no	no	no	no	no	yes	no	no	no	no	no	no	no	no	no	no	no	no
C3	China	NA	2015	yes	Sun et al. 2016 [9]	SS14		0.9818	303.977		G	A	58		Resistant	yes	no	yes	no	no	no	no	yes	no	no	no	no	no	no	no	no	no	yes	no
CDC-A	USA	NA	NA	no	Beale et al. 2019 [11]	Nichols		0.9826	NA		A	A	648		Sensitive	no	no	no	no	no	no	no	no	no	no	no	no	no	no	no	no	no	no	no
Chicago	USA	NA	NA	no	CP001752.1	Nichols		0.9824	NA		A	A	63		Sensitive	no	no	no	no	no	no	no	no	no	no	no	no	no	no	no	no	no	no	no
CW30	Czechia	MSM	2014	yes	Grillova et al. 2019 [13]	SS14		0.9826	NA		A	A	79		Sensitive	yes	no	yes	no	no	no	no	no	no	yes	yes	no	no	no	no	no	no	no	no
CW35	Czechia	MSM	2013	yes	Grillova et al. 2019 [13]	Nichols		0.9529	32.9118		Unceratin	A	2186		Unknown	no	no	no	no	no	no	yes	no	no	no	no	no	no	no	no	no	no	no	no
CW53	Cuba	MSM	2015	yes	Grillova et al. 2019 [13]	SS14		0.9646	523.833		G	A	428		Resistant	yes	no	yes	no	no	no	no	no	no	yes	yes	no	no	no	no	no	no	no	no
CW56	Cuba	MSM	2013	yes	Grillova et al. 2019 [13]	SS14		0.9823	NA		G	A	77		Resistant	yes	no	yes	no	no	no	no	no	no	yes	yes	no	no	no	no	no	no	no	no
CW57	Cuba	MSM	2014	yes	Grillova et al. 2019 [13]	SS14		0.9625	219.214		G	A	49		Resistant	yes	no	yes	no	no	no	no	no	no	yes	yes	no	no	no	no	no	no	no	no
CW59	France	MSM	2012	yes	Grillova et al. 2019 [13]	Nichols		0.9818	NA		A	A	489		Sensitive	no	no	no	no	no	no	yes	no	no	no	no	no	no	no	no	no	no	no	no
CW65	Australia	NA	2014	yes	Grillova et al. 2019 [13]	Nichols		0.9827	NA		A	A	135		Sensitive	no	no	no	no	no	no	yes	no	no	no	no	no	no	no	no	no	no	no	no
CW82	Cuba	MSM	2016	yes	Grillova et al. 2019 [13]	Nichols		0.9826	NA		A	A	7877		Sensitive	no	no	no	no	no	no	yes	no	no	no	no	no	no	no	no	no	no	no	no
CW83	Cuba	MSM	2015	yes	Grillova et al. 2019 [13]	Nichols		0.9826	NA		A	A	822		Sensitive	no	no	no	no	no	no	no	yes	no	no	no	no	no	no	no	no	no	no	no
CW84	France	Heterosexuxal Male	2015	yes	Grillova et al. 2019 [13]	SS14		0.9825	NA		G	A	90.5929		Resistant	yes	no	yes	no	no	no	no	no	no	yes	yes	no	no	no	no	no	no	no	no
CW85	France	MSM	2016	yes	Grillova et al. 2019 [13]	SS14		0.9824	NA		G	A	366		Resistant	yes	no	yes	no	no	no	no	no	no	yes	yes	no	no	no	no	no	no	no	no
CW86	France	MSM	2013	yes	Grillova et al. 2019 [13]	Nichols		0.9823	NA		A	A	365		Sensitive	no	no	no	no	no	no	yes	no	no	no	no	no	no	no	no	no	no	no	no
CW87	France	NA	2016	yes	Grillova et al. 2019 [13]	SS14		0.9824	NA		G	A	521		Resistant	yes	no	yes	no	no	no	no	no	no	yes	yes	no	no	no	no	no	no	no	no
CW88	Czechia	NA	2017	yes	Grillova et al. 2019 [13]	SS14		0.9825	NA		G	A	1356		Resistant	yes	no	yes	no	no	no	no	no	no	yes	yes	no	no	no	no	no	no	no	no
CZ27	Czechia	NA	2012	yes	Arora et al. 2016 [10]	SS14		0.9804	392.941		A	A	268		Sensitive	yes	no	yes	no	no	no	no	yes	no	no	no	no	no	no	no	no	no	no	no
DAL-1	USA	NA	1991	no	Čejková et al. 2012*	Nichols		0.983	NA		A	A	334		Sensitive	no	no	no	no	no	no	no	no	no	no	no	no	no	no	no	no	no	no	no
Grady	USA	NA	1980s	no	Grillova et al. 2019 [13]	SS14		0.9827	NA		A	A	87		Sensitive	yes	no	yes	no	no	no	no	no	no	yes	yes	no	no	no	no	no	no	no	no
Haiti_B	Haiti	NA	1951	no	CP032623.1	Nichols		0.9827	NA		A	A	330		Sensitive	no	no	no	no	no	no	no	no	no	no	no	no	no	no	no	no	no	no	no
IND1	Indonesia	NA	1990	no	Arora et al. 2016 [10]	Yaws		0.9678	688.899		A	A	252		Sensitive	no	no	no	no	no	no	no	no	no	no	no	no	no	no	no	no	no	no	no
K3	China	NA	2015	yes	Sun et al. 2016 [9]	SS14		0.9819	472.583		G	A	72		Resistant	yes	no	yes	no	no	no	no	yes	no	no	no	no	no	no	no	no	no	no	yes
Mexico_A	Mexico	NA	1953	no	Pětrošová et al. 2012**	SS14		0.9827	NA		A	A	37		Sensitive	no	no	yes	no	no	no	no	no	no	no	no	no	no	no	no	no	no	no	no
NE15	Netherlands	NA	2013	yes	Arora et al. 2016 [10]	SS14		0.9195	35.1306		G	A	78		Resistant	yes	no	yes	no	no	no	no	no	no	yes	yes	no	no	no	no	no	no	no	no
NE17	Netherlands	NA	2013	yes	Arora et al. 2016 [10]	SS14		0.9804	292.255		G	A	66		Resistant	yes	no	yes	no	no	no	no	no	no	yes	yes	yes	yes	yes	yes	yes	no	no	no
NE20	Netherlands	NA	2013	yes	Arora et al. 2016 [10]	Nichols		0.9784	83.3394		G	A	79		Resistant	no	no	no	no	no	no	yes	no	no	no	no	no	no	no	no	no	no	no	no
NIC1	USA	NA	1912	no	Arora et al. 2016 [10]	Nichols		0.9807	7096.51		A	A	180		Sensitive	no	no	no	no	no	no	no	no	no	no	no	no	no	no	no	no	no	no	no
NIC2	USA	NA	1912	no	Arora et al. 2016 [10]	Nichols		0.9544	285.682		A	A	438		Sensitive	no	no	no	no	no	no	no	no	no	no	no	no	no	no	no	no	no	no	no
Nichols	USA	NA	1912	no	Pětrošová et al. 2013 [7]	Nichols		Reference	NA		A	A	139		Sensitive	no	no	no	no	no	no	no	no	no	no	no	no	no	no	no	no	no	no	no
NL09	UK	NA	2016	yes	Beale et al. 2019 [11]	SS14		0.9791	293.129		A	A	76		Sensitive	yes	no	yes	no	no	no	no	no	no	yes	yes	no	no	no	no	no	no	no	no
NL13	UK	NA	2016	yes	Beale et al. 2019 [11]	SS14		0.979	210.49		Unceratin	A	81		Unknown	yes	no	yes	no	no	no	no	no	no	yes	yes	no	no	no	no	no	no	no	no
NL14	UK	NA	2016	yes	Beale et al. 2019 [11]	Nichols		0.9794	474.107		G	A	66		Resistant	no	no	no	no	no	no	yes	no	no	no	no	no	no	no	no	no	no	no	no
NL16	UK	NA	2016	yes	Beale et al. 2019 [11]	SS14		0.9793	1089.36		G	A	81		Resistant	yes	no	yes	no	no	no	no	no	no	yes	yes	no	no	no	no	no	no	no	no
NL19	UK	NA	2016	yes	Beale et al. 2019 [11]	Nichols		0.9793	316.815		G	A	66		Resistant	no	no	no	no	no	no	yes	no	no	no	no	no	no	no	no	no	no	no	no
Philadelphia_1	USA	NA	1988	no	CP035193	SS14		0.9824	NA		A	A	630		Sensitive	yes	no	yes	no	no	no	no	no	no	yes	yes	no	no	no	no	no	no	no	no
PT_SIF0697	Portugal	NA	2009	yes	Pinto et al. 2016 [12]	SS14		0.9832	90.6504		A	A	82		Sensitive	yes	no	yes	no	no	no	no	no	no	yes	yes	no	no	no	no	no	no	no	no
PT_SIF0751	Portugal	NA	2009	yes	Pinto et al. 2016 [12]	SS14		0.9832	90.6875		G	A	89		Resistant	yes	no	yes	no	no	no	no	no	no	yes	yes	no	no	no	no	no	no	no	no
PT_SIF0857	Portugal	NA	2010	yes	Pinto et al. 2016 [12]	SS14		0.9833	90.725		Unceratin	A	68		Unknown	yes	no	yes	no	no	no	no	no	no	no	yes	no	no	no	no	no	no	no	no
PT_SIF0877_3	Portugal	NA	2010	yes	Pinto et al. 2016 [12]	SS14		0.9832	90.7245		Unceratin	A	70		Unknown	yes	no	yes	no	no	no	no	no	no	yes	yes	no	no	no	no	no	no	no	no
PT_SIF0908	Portugal	NA	2010	yes	Pinto et al. 2016 [12]	SS14		0.977	NA		G	A	63		Resistant	yes	no	yes	no	no	no	no	no	no	no	yes	no	no	no	no	no	no	no	no
PT_SIF0954	Portugal	NA	2010	yes	Pinto et al. 2016 [12]	SS14		0.9833	90.6617		G	A	75		Resistant	yes	no	yes	no	no	no	no	no	no	yes	yes	no	no	no	no	no	no	no	no
PT_SIF1002	Portugal	NA	2011	yes	Pinto et al. 2016 [12]	SS14		0.9832	90.7533		G	A	68		Resistant	yes	no	yes	no	no	no	no	no	no	no	yes	no	no	no	no	no	no	no	no
PT_SIF1020	Portugal	NA	2011	yes	Pinto et al. 2016 [12]	SS14		0.9832	90.6436		G	A	65		Resistant	yes	no	yes	no	no	no	no	no	no	yes	yes	no	no	no	no	no	no	no	no
PT_SIF1063	Portugal	NA	2012	yes	Pinto et al. 2016 [12]	SS14		0.9833	NA		A	A	71		Sensitive	yes	no	yes	no	no	no	no	no	no	yes	yes	no	no	no	no	no	no	no	no
PT_SIF1127	Portugal	NA	2013	yes	Pinto et al. 2016 [12]	SS14		0.9604	NA		G	A	64		Resistant	yes	no	yes	no	no	no	no	no	no	yes	yes	no	no	no	no	no	no	no	no
PT_SIF1135	Portugal	NA	2013	yes	Pinto et al. 2016 [12]	SS14		0.9832	90.5923		G	A	71		Resistant	yes	no	yes	no	no	no	no	no	no	yes	yes	no	no	no	no	no	no	no	no
PT_SIF1140	Portugal	NA	2013	yes	Pinto et al. 2016 [12]	SS14		0.963	NA		A	A	65		Sensitive	yes	no	yes	no	no	no	no	no	no	yes	yes	no	no	no	no	no	no	no	no
PT_SIF1142	Portugal	NA	2013	yes	Pinto et al. 2016 [12]	SS14		0.9832	90.66		Unceratin	A	92		Unknown	yes	no	yes	no	no	no	no	no	no	yes	yes	no	no	no	no	no	no	no	no
PT_SIF1156	Portugal	NA	2013	yes	Pinto et al. 2016 [12]	SS14		0.9832	90.6735		A	A	89		Sensitive	yes	no	yes	no	no	no	no	no	no	yes	yes	no	no	no	no	no	no	no	no
PT_SIF1167	Portugal	NA	2013	yes	Pinto et al. 2016 [12]	SS14		0.9832	NA		A	A	74		Sensitive	yes	no	yes	no	no	no	no	no	no	yes	yes	no	no	no	no	no	no	no	no
PT_SIF1183	Portugal	NA	2013	yes	Pinto et al. 2016 [12]	SS14		0.9833	90.6682		G	A	77		Resistant	yes	no	yes	no	no	no	no	no	no	yes	yes	no	no	no	no	no	no	no	no
PT_SIF1196	Portugal	NA	2013	yes	Pinto et al. 2016 [12]	SS14		0.9832	NA		G	A	65		Resistant	yes	no	yes	no	no	no	no	no	no	no	yes	no	no	no	no	no	no	no	no
PT_SIF1200	Portugal	NA	2013	yes	Pinto et al. 2016 [12]	SS14		0.9832	90.5881		G	A	1080		Resistant	yes	no	yes	no	no	no	no	no	no	yes	yes	no	no	no	no	no	no	no	no
PT_SIF1242	Portugal	NA	2014	yes	Pinto et al. 2016 [12]	SS14		0.9833	90.7134		G	A	7889		Resistant	yes	no	yes	no	no	no	no	no	no	no	yes	no	no	no	no	no	no	no	no
PT_SIF1252	Portugal	NA	2014	yes	Pinto et al. 2016 [12]	SS14		0.9832	90.7231		G	A	87		Resistant	yes	no	yes	no	no	no	no	no	no	yes	yes	no	no	no	no	no	no	no	no
PT_SIF1261	Portugal	NA	2014	yes	Pinto et al. 2016 [12]	SS14		0.9832	NA		G	A	1023		Resistant	yes	no	yes	no	no	no	no	no	no	yes	yes	no	no	no	no	no	no	no	no
PT_SIF1278	Portugal	NA	2014	yes	Pinto et al. 2016 [12]	SS14		0.9833	90.6006		Unceratin	A	1309		Unknown	yes	no	yes	no	no	no	no	no	no	yes	yes	no	no	no	no	no	no	no	no
PT_SIF1280	Portugal	NA	2014	yes	Pinto et al. 2016 [12]	SS14		0.9831	90.6321		G	A	264		Resistant	yes	no	yes	no	no	no	no	no	no	yes	yes	no	no	no	no	no	no	no	no
PT_SIF1299	Portugal	NA	2014	yes	Pinto et al. 2016 [12]	SS14		0.9832	90.6929		G	A	133		Resistant	yes	no	yes	no	no	no	no	no	no	yes	yes	no	no	no	no	no	no	no	no
PT_SIF1348	Portugal	NA	2014	yes	Pinto et al. 2016 [12]	SS14		0.9832	NA		G	A	294		Resistant	yes	no	yes	no	no	no	no	no	no	yes	yes	no	no	no	no	no	no	no	no
Q3	China	NA	2015	yes	Sun et al. 2016 [9]	SS14		0.9821	1124.64		G	A	185		Resistant	yes	no	yes	no	no	no	no	yes	no	no	no	no	no	no	no	no	no	yes	no
SAM1	Samoa	NA	1953	no	Arora et al. 2016 [10]	Yaws		0.9785	4237.31		A	A	39		Sensitive	no	no	no	no	no	no	no	no	no	no	no	no	no	no	no	no	no	no	no
SEA81-4	USA	NA	1980	no	Giacani et al. 2014***	Nichols		0.9826	NA		A	A	16		Sensitive	no	no	no	no	no	no	no	no	no	no	no	no	no	no	no	no	no	no	no
SHC-0	China	NA	2014	yes	Sun et al. 2016 [9]	SS14		0.982	1096.1		G	A	853		Resistant	yes	no	yes	no	no	no	no	yes	no	no	no	no	no	no	no	no	yes	yes	no
SHD-R	China	NA	2014	yes	Sun et al. 2016 [9]	SS14		0.9821	1282.33		G	A	73		Resistant	yes	no	yes	no	no	no	no	yes	no	no	no	no	no	no	no	no	no	yes	no
SHE-V	China	NA	2014	yes	Sun et al. 2016 [9]	SS14		0.9818	275.967		G	A	172		Resistant	yes	no	yes	no	no	no	no	yes	no	no	no	no	no	no	no	no	no	yes	no
SHG-I2	China	NA	2014	yes	Sun et al. 2016 [9]	SS14		0.9814	131.926		G	A	3026		Resistant	yes	no	yes	no	no	no	no	yes	no	no	no	no	no	no	no	no	no	yes	no
SMUTp_01	China	NA	2018	no	Chen et al. 2020 [14]	SS14		0.9819	NA		G	A	49		Resistant	yes	no	yes	no	no	no	no	no	no	yes	yes	no	no	no	no	no	no	no	no
SMUTp_02	China	NA	2017	no	Chen et al. 2020 [14]	SS14		0.9807	NA		G	A	94		Resistant	yes	no	yes	no	no	no	no	no	no	yes	yes	no	no	no	no	no	no	no	no
SMUTp_04	China	NA	2018	yes	Chen et al. 2020 [14]	SS14		0.982	NA		G	A	67		Resistant	yes	no	yes	no	no	no	no	yes	no	no	no	no	no	no	no	no	no	no	no
SS14	USA	NA	1977	no	Pětrošová et al. 2013 [7]	SS14		0.9827	90.59		G	G	75		Resistant	yes	no	yes	no	no	no	no	no	no	no	no	no	no	no	no	no	no	no	no
SW11	Switzerland	NA	2013	no	Arora et al. 2016 [10]	SS14		0.9791	119.552		G	A	451		Resistant	yes	no	yes	no	no	no	no	no	no	yes	yes	no	no	no	no	no	no	no	no
SW4	Switzerland	NA	2012	no	Arora et al. 2016 [10]	SS14		0.9608	408.25		G	A	202		Resistant	yes	no	yes	no	no	no	no	no	no	yes	yes	no	no	no	no	no	no	no	no
SW6	Switzerland	NA	2012	yes	Arora et al. 2016 [10]	SS14		0.9557	115.371		A	A	205		Sensitive	yes	no	yes	no	no	no	no	no	no	yes	yes	no	no	no	no	no	no	no	no
SW8	Switzerland	NA	2012	yes	Arora et al. 2016 [10]	SS14		0.9802	160.8		G	A	78		Resistant	yes	no	yes	no	no	no	no	no	yes	yes	yes	no	no	no	no	no	no	no	no
UW074B	USA	NA	2012	yes	Beale et al. 2019 [11]	SS14		0.9824	NA		G	A	2547		Resistant	yes	no	yes	no	no	no	no	no	no	yes	yes	no	no	no	no	no	no	no	no
UW093B	USA	NA	2001	yes	Beale et al. 2019 [11]	SS14		0.9813	1698.85		A	A	4007		Sensitive	yes	no	yes	yes	no	no	no	no	no	yes	yes	no	no	no	no	no	no	no	no
UW102B	USA	NA	2002	yes	Beale et al. 2019 [11]	SS14		0.9814	2695.34		A	A	1806		Sensitive	yes	no	yes	no	no	yes	no	no	no	yes	yes	no	no	no	no	no	no	no	no
UW104B	USA	NA	2002	yes	Beale et al. 2019 [11]	SS14		0.9813	1201.29		A	A	4211		Sensitive	yes	no	yes	no	no	yes	no	no	no	yes	yes	no	no	no	no	no	no	no	no
UW125B	USA	NA	2002	yes	Beale et al. 2019 [11]	SS14		0.9814	2657.98		A	A	2791		Sensitive	yes	no	yes	no	no	yes	no	no	no	yes	yes	no	no	no	no	no	no	no	no
UW133B	USA	NA	2002	yes	Beale et al. 2019 [11]	SS14		0.9814	2075.76		G	A	3913		Resistant	yes	no	yes	no	no	yes	no	no	no	yes	yes	no	no	no	no	no	no	no	no
UW138B	USA	NA	2002	yes	Beale et al. 2019 [11]	SS14		0.9815	2598.43		A	A	4391		Sensitive	yes	no	yes	no	no	yes	no	no	no	yes	yes	no	no	no	no	no	no	no	no
UW140B	USA	NA	2002	yes	Beale et al. 2019 [11]	SS14		0.9814	2773.55		A	A	2343		Sensitive	yes	no	yes	no	no	no	no	no	no	yes	yes	no	no	no	no	no	no	no	no
UW148B	USA	NA	2003	yes	Beale et al. 2019 [11]	SS14		0.9814	1835.26		G	A	1662		Resistant	yes	no	yes	no	no	no	no	no	no	yes	yes	no	no	no	no	no	no	no	no
UW149B	USA	NA	2003	yes	Beale et al. 2019 [11]	SS14		0.9814	1100.86		A	A	2675		Sensitive	yes	yes	yes	no	no	yes	no	no	no	yes	yes	no	no	no	no	no	no	no	no
UW181B	USA	NA	2003	yes	Beale et al. 2019 [11]	SS14		0.9814	1761.49		A	A	1687		Sensitive	yes	no	yes	no	no	yes	no	no	no	yes	yes	no	no	no	no	no	no	no	no
UW186B	USA	NA	2003	yes	Beale et al. 2019 [11]	SS14		0.9813	1319.91		A	G	588		Resistant	yes	no	yes	no	no	no	yes	no	no	no	no	no	no	no	no	no	no	no	no
UW189B	USA	NA	2004	yes	Beale et al. 2019 [11]	Nichols		0.9812	486.227		G	A	2809		Resistant	no	no	no	no	no	no	yes	no	no	no	no	no	no	no	no	no	no	no	no
UW213B	USA	NA	2003	yes	Beale et al. 2019 [11]	SS14		0.9814	2073.7		A	G	76		Resistant	yes	no	yes	no	no	no	yes	no	no	no	no	no	no	no	no	no	no	no	no
UW228B	USA	NA	2004	yes	Beale et al. 2019 [11]	SS14		0.9825	NA		A	G	3331		Resistant	yes	no	yes	no	no	no	yes	no	no	no	no	no	no	no	no	no	no	no	no
UW244B	USA	NA	2004	yes	Beale et al. 2019 [11]	SS14		0.9815	2746.47		G	A	64		Resistant	yes	no	yes	no	no	no	no	no	no	no	yes	no	no	no	no	no	no	no	no
UW254B	USA	NA	2004	yes	Beale et al. 2019 [11]	SS14		0.9825	NA		A	G	2584		Resistant	yes	no	yes	no	no	no	yes	no	no	no	no	no	no	no	no	no	no	no	no
UW259B	USA	NA	2004	yes	Beale et al. 2019 [11]	SS14		0.9815	2113.81		G	A	1610		Resistant	yes	no	yes	no	no	no	no	no	no	yes	yes	no	no	no	no	no	no	no	no
UW262B	USA	NA	2004	yes	Beale et al. 2019 [11]	SS14		0.9814	1260.07		G	A	1193		Resistant	yes	no	yes	no	no	yes	no	no	no	yes	yes	no	no	no	no	no	no	no	no
UW264B	USA	NA	2004	yes	Beale et al. 2019 [11]	SS14		0.9814	952.397		G	A	649		Resistant	yes	no	yes	no	no	no	no	no	no	yes	yes	no	no	no	no	no	no	no	no
UW279B	USA	NA	2004	yes	Beale et al. 2019 [11]	Nichols		0.9813	498.176		G	A	2981		Resistant	no	no	no	no	no	no	yes	no	no	no	no	no	no	no	no	no	no	no	no
UW280B	USA	NA	2004	yes	Beale et al. 2019 [11]	SS14		0.9815	2251.51		G	A	2530		Resistant	yes	no	yes	no	no	no	no	no	no	no	yes	no	no	no	no	no	no	no	no
UW298B	USA	NA	2004	yes	Beale et al. 2019 [11]	SS14		0.9814	1658.86		A	A	62		Sensitive	yes	no	yes	no	no	yes	no	no	no	yes	yes	no	no	no	no	no	no	no	no
UW319B	USA	NA	NA	no	CP010566.1	SS14		0.9824	NA		G	A	38		Resistant	yes	no	yes	no	no	no	no	no	no	no	yes	no	no	no	no	no	no	no	no
UW327B	USA	NA	2005	yes	Beale et al. 2019 [11]	SS14		0.9813	892.453		G	A	884		Resistant	yes	no	yes	no	no	no	no	no	no	yes	yes	no	no	no	no	no	no	no	no
UW376B	USA	NA	2005	yes	Beale et al. 2019 [11]	SS14		0.9814	2174.42		G	A	2901		Resistant	yes	no	yes	no	no	no	no	no	no	no	yes	no	no	no	no	no	no	no	no
UW383B	USA	NA	2005	yes	Beale et al. 2019 [11]	SS14		0.9815	2635.21		G	A	3322		Resistant	yes	no	yes	no	no	no	no	no	no	yes	yes	no	no	no	no	no	no	no	no
UW411B	USA	NA	2006	yes	Beale et al. 2019 [11]	SS14		0.9814	2818.46		G	A	3399		Resistant	yes	no	yes	no	no	no	no	no	no	yes	yes	no	no	no	no	no	no	no	no
UW473B	USA	NA	2006	yes	Beale et al. 2019 [11]	SS14		0.9814	2693.79		G	A	3458		Resistant	yes	no	yes	no	no	no	no	no	no	yes	yes	no	no	no	no	no	no	no	no
UW492B	USA	NA	2006	yes	Beale et al. 2019 [11]	SS14		0.9814	1256.34		G	A	1618		Resistant	yes	no	yes	no	no	no	no	no	no	yes	yes	no	no	no	no	no	no	no	no
UW526B	USA	NA	2007	yes	Beale et al. 2019 [11]	SS14		0.9814	2000.4		G	A	2527		Resistant	yes	no	yes	no	no	no	no	no	no	yes	yes	no	no	no	no	no	no	no	no
UW823B	USA	NA	2011	yes	Beale et al. 2019 [11]	SS14		0.9814	2834.66		G	A	3680		Resistant	yes	no	yes	no	no	no	no	no	no	yes	yes	no	no	no	no	no	no	no	no
UW852B	USA	NA	2011	yes	Beale et al. 2019 [11]	SS14		0.9814	1370.9		G	A	1762		Resistant	yes	no	yes	no	no	no	no	no	no	yes	yes	no	no	no	no	no	no	no	no
UZ1974	Czechia	NA	2014	yes	CP028438.1	SS14		0.9827	NA		G	A	66		Resistant	yes	no	yes	no	no	no	no	no	no	yes	yes	no	no	no	no	no	no	no	no
X-4	China	NA	2017	yes	CP040555	SS14		0.9834	NA		G	A	72		Resistant	yes	no	yes	no	no	no	no	yes	no	no	no	no	no	no	no	no	no	no	no
aNA, not available; MSM, men who have sex with men
byes, genome obtained from clinical samples or low-rabbit passage; no, genome obtained from heavily passaged strains or genome with no passage information
cNA, not available because the complete genome sequence was used
dAsterisks mean that the mutations were not detected in the draft genome, and dtermined by PCR-based Sanger sequencing
	* PLoS Negl. Trop. Dis. 6, e1471 (2012).
** PLoS Negl. Trop. Dis. 6, e1832 (2012).
*** Genome Announc. 2, e00333-14 (2014).

## Sheet: TableS2
Table S2. Primers used in this study for confirmation of SNPs in PBP genes.
Gene	Annotation	Forward primer(5'-3')	Reverse primer(5'-3')	location of the amplicon shown by nucleotide numbers in the gene ORF
TPANIC_0500 (pbp1)	penicillin-binding protein	CAGTATGCAATGAAAAATAAGA	CTCATAATCCTCATTCGCAAAA	1573-1806
TPANIC_0574 (tp47)	lipoprotein antigen Tp47/penicillin-binding protein	GCTGACTCCTGGTGGAAGACAG	TCAACCGTGTACTCAGTGCCG	901-1253
TPANIC_0705 (mrcA)	bifunctional membrane carboxypeptidase/penicillin-binding protein	TTCAGCCGCAATGGTGTTTCGT	AATGCCCGGTGCGGCTTATC	1435-2180
