# Supplementary material for: Phylogenetic and genetic characterization of Treponema pallidum strains from syphilis patients in Japan by whole-genome sequence analysis from global perspectives
Source: Sci Rep. 2021 Feb 4;11:3154. doi: 10.1038/s41598-021-82337-7 (PMC7862685; doi:10.1038/s41598-021-82337-7)
Supplement: Supplementary file 3 — Supplementary Table S2. [file 41598_2021_82337_MOESM3_ESM.xlsx]

## Sheet: Sheet1
Table S2. Primers used in this study for the confirmation of SNPs in PBP genes.
Gene	Annotation	Forward primer (5'-3')	Reverse primer (5'-3')	Location of amplicon (nucleotide numbers in ORF)
TPANIC_0500 (pbp1)	penicillin-binding protein	CAGTATGCAATGAAAAATAAGA	CTCATAATCCTCATTCGCAAAA	1573-1806
TPANIC_0574 (tp47)	lipoprotein antigen Tp47/penicillin-binding protein	GCTGACTCCTGGTGGAAGACAG	TCAACCGTGTACTCAGTGCCG	901-1253
TPANIC_0705 (mrcA)	bifunctional membrane carboxypeptidase/penicillin-binding protein	TTCAGCCGCAATGGTGTTTCGT	AATGCCCGGTGCGGCTTATC	1435-2180
